# Supplementary material for: Improvement in Migration Resistance of Hydroxyl-Terminated Polybutadiene (HTPB) Liners by Using Graphene Barriers
Source: Polymers (Basel). 2022 Nov 30;14(23):5213. doi: 10.3390/polym14235213 (PMC9740540; doi:10.3390/polym14235213)
Supplement: Supplementary file 1 [file polymers-14-05213-s001.zip]

Archive with 1 entries (1 files):
- polymers-2023184-supplementary.pdf
